# Supplementary material for: Clinical and Molecular Features of Epidermal Growth Factor Receptor (EGFR) Mutation Positive Non-Small-Cell Lung Cancer (NSCLC) Patients Treated with Tyrosine Kinase Inhibitors (TKIs): Predictive and Prognostic Role of Co-Mutations
Source: Cancers (Basel). 2021 May 17;13(10):2425. doi: 10.3390/cancers13102425 (PMC8156829; doi:10.3390/cancers13102425)
Supplement: Supplementary file 1 [file cancers-13-02425-s001.zip]

Archive with 1 entries (1 files):
- cancers-1209888-supplementary.pdf
